# Supplementary material for: A Novel Method for the Determination of Vitamin D Metabolites Assessed at the Blood-Cerebrospinal Fluid Barrier
Source: Biomolecules. 2021 Aug 29;11(9):1288. doi: 10.3390/biom11091288 (PMC8470512; doi:10.3390/biom11091288)
Supplement: Supplementary file 1 [file biomolecules-11-01288-s001.zip]

Archive with 1 entries (1 files):
- biomolecules-1352957-supplementary.pdf
